# Supplementary material for: Mammary adipocytes protect triple-negative breast cancer cells from ferroptosis
Source: J Hematol Oncol. 2022 Jun 3;15:72. doi: 10.1186/s13045-022-01297-1 (PMC9164506; doi:10.1186/s13045-022-01297-1)
Supplement: Supplementary file 7 — Additional file 7 Table S1. Expression levels of different metabolites. [file 13045_2022_1297_MOESM7_ESM.csv]

Class	Metabolite	CON.Mean	EXP.Mean	CON.Median	EXP.Median	CON.SD	EXP.SD	CON.IQR	EXP.IQR	P	FDR	FC	log2FC	test.method
DAG	DAG(14:1/18:1)	8093.44476666667	9898.01941666667	5182.2333	8701.7739	6273.42772636029	2298.64928764344	[4493.380975,10237.902825]	[8572.9785,10624.937575]	0.677235708999874	0.754716065537995	1.22296743871438	0.290385992883581	t.test
DAG	DAG(14:1/22:4)	3764.77415	5072.8179	3231.42125	4828.33835	1235.05837139143	1049.75901241392	[3058.718675,4204.153175]	[4497.60505,5525.790975]	0.236476443380851	0.300450746904173	1.34744282070679	0.430224052916162	t.test
DAG	DAG(14:1/22:5)	1720.38503333333	1958.23656666667	1871.1076	1559.484	527.904014641453	877.923114707479	[1502.3096,2013.82175]	[1454.971825,2262.125025]	0.712369234388039	0.767840609196944	1.13825482594003	0.186823576066965	t.test
DAG	DAG(16:0/18:0)	5726.36731666667	3669.06641666667	4769.63225	3951.7801	2463.86507036525	1367.27310265564	[4326.997725,6647.369375]	[3067.158325,4412.33135]	0.292099958567601	0.360668023959056	0.640731935932192	-0.642207194501071	t.test
DAG	DAG(16:0/18:1)	3272.37283333333	3675.8395	3470.86965	3360.9128	1508.83060767483	1874.41351883111	[2572.494025,4071.50005]	[2669.875125,4524.340525]	0.786552601933753	0.834126348018455	1.12329483442621	0.16773664575941	t.test
DAG	DAG(16:0/18:2)	252.2714	2046.64875	105.12965	1026.2501	286.277204853395	1935.75538058017	[87.3097,343.662225]	[930.410475,2652.6877]	0.1	0.146927374301676	9.76175703048569	3.28714084359026	wilcox.test
DAG	DAG(16:0/20:1)	449.8339	1618.22211666667	363.11835	1797.4024	492.613727270447	604.229395962958	[184.7271,671.582925]	[1371.035175,1954.9992]	0.0627537244644732	0.146927374301676	3.59737697996231	1.84694535175141	t.test
DAG	DAG(16:1/18:1)	1570.23678333333	3802.00528333333	1452.58885	4229.0484	412.334501419183	739.768587601505	[1341.050575,1740.599025]	[3588.42125,4229.110875]	0.1	0.146927374301676	2.91138707281142	1.54170666045071	wilcox.test
DAG	DAG(18:0/18:0)	364.525133333333	780.156966666667	73.9324	654.36235	544.061771225302	582.613667574758	[50.6975,533.0564]	[462.53945,1034.877175]	0.417768186373927	0.499422877347013	2.14020075799072	1.09774613259509	t.test
DAG	DAG(18:0/18:1)	1517.71075	1812.63638333333	772.34745	1050.5499	1973.72705833949	1660.66521290838	[398.776275,2263.963575]	[860.172,2384.057525]	0.852939996471373	0.890171504253853	1.19432268851844	0.256192684365226	t.test
DAG	DAG(18:0/18:2)	735.809633333333	1075.95923333333	859.271	1183.9064	238.298346034762	257.522513809028	[660.1925,873.15745]	[982.968525,1222.923525]	0.168846889188464	0.22890067967302	1.46227935133041	0.548218947597183	t.test
DAG	DAG(18:1/18:1)	7275.06873333333	5955.7384	7450.919	6236.6005	1181.83905596847	653.955203843197	[6733.038325,7905.024275]	[5722.435075,6329.472775]	0.185744707849352	0.247973899311572	0.818650464800649	-0.288680492028197	t.test
DAG	DAG(18:1/18:2)	5599.77256666667	6708.24141666667	5372.04595	7238.55755	599.727642841366	1921.03690306075	[5259.654275,5826.02755]	[5908.1554,7773.4855]	0.426441152405576	0.507484267342382	1.19794890538918	0.260566375978414	t.test
DAG	DAG(18:1/18:3)	4929.52773333333	2273.25903333333	5687.152	2663.93575	1623.19892699189	898.821194695928	[4376.5931,5861.2745]	[1954.5725,2787.283925]	0.0860141282286164	0.146927374301676	0.461151484748045	-1.11668735205173	t.test
DAG	DAG(18:1/20:1)	762.189916666667	676.359183333333	731.53555	472.45555	561.860473616452	723.773267768452	[473.90985,1035.1428]	[274.4327,976.33385]	0.879433859880514	0.910594902159745	0.88738930881072	-0.172360923089007	t.test
DAG	DAG(18:2/18:2)	96.6109	471.243733333333	69.36685	623.6357	104.629908838498	388.237391855358	[38.8324,140.767375]	[326.782975,691.900475]	0.232165192930363	0.296405076411095	4.87774912906653	2.28621555978256	t.test
DAG	DAG(20:0/22:1)	1418.16328333333	343.74285	1717.8577	269.00125	765.103124495732	141.13874300426	[1133.218775,1852.955]	[262.346975,387.767925]	0.131188021126503	0.18549704062511	0.242385946695818	-2.04462203972333	t.test
DAG	DAG(20:0/22:6)	1363.88086666667	3157.95773333333	1588.26075	3303.1128	868.355700931451	485.883489433749	[996.80865,1843.143025]	[2959.576375,3428.916625]	0.0492185500943546	0.129444786748153	2.3154205110681	1.21127422983094	t.test
MAG	MAG(18:1)	200.1719	618.80345	257.3163	521.5728	142.74440541037	190.420297071826	[147.5124,281.4036]	[509.100325,679.89125]	0.0421246696531357	0.113485842334656	3.09136022588585	1.62824177642801	t.test
MAG	MAG(18:2)	359.71605	1000.8572	166.6485	215.1563	480.944617102118	1403.60099323131	[85.97665,536.921675]	[190.6117,1418.25225]	0.7	0.760482408200367	1.2910785275595	0.368576752678588	wilcox.test
MAG	MAG(20:4)	205.268533333333	422.25565	106.154	516.9573	263.775578315399	248.394629413696	[55.78045,305.19935]	[328.698825,563.1633]	0.35838496113495	0.434355966721161	2.05708903913833	1.04060424089406	t.test
TAG	TAG(46:2)	481.885633333333	2282.00185	576.6119	2821.20445	264.477889119324	1000.51519337164	[379.8505,631.2839]	[1974.372825,2859.232175]	0.0807856748988433	0.146927374301676	4.73556730507771	2.2435372660731	t.test
TAG	TAG(48:0)	219350.841966667	675131.2723	226284.7612	630559.6098	14632.6128105812	94442.7968288865	[214412.47925,227756.1643]	[620891.17855,707085.5348]	0.0124581320188689	0.0538008391615688	3.07786040959257	1.62192780250588	t.test
TAG	TAG(48:1)	41201.8508666667	197832.542866667	38135.12935	194398.1663	10578.6681900204	13950.4748319591	[35315.242875,45555.0981]	[190159.0837,203788.81375]	0.000160267481955486	0.00843006955085857	4.80154504482997	2.2634987120518	t.test
TAG	TAG(48:2)	41265.9170666667	151842.438633333	41031.20855	144800.1223	3728.83617191025	13228.3107915446	[39345.59395,43068.885925]	[144212.60615,155951.11295]	0.00276736871267196	0.0227443116072726	3.67960897095843	1.87955246040371	t.test
TAG	TAG(50:0)	883508.541666667	1842433.56266667	823938.4875	1846572	110237.209654224	205345.272967029	[819905.6625,917326.39375]	[1740811.175,1946125.169]	0.00529928613333333	0.0315578639056941	2.08536021529692	1.06029660953868	t.test
TAG	TAG(50:1)	392966.936633333	1404800.82733333	395175.0862	1375536.744	41991.9291572304	127536.039944309	[372544.79245,414493.1556]	[1334988.5035,1459981.1095]	0.00261960778998427	0.0222244144763182	3.57485756783684	1.83788576209551	t.test
TAG	TAG(50:2)	30729.5904833333	105731.527566667	30148.93735	106987.5332	1304.88814163805	3356.95384996321	[29982.3756,31186.4788]	[104457.60765,107633.4503]	0.000142748893010399	0.00843006955085857	3.44070734115418	1.78270518489051	t.test
TAG	TAG(50:3)	4568.30181666667	18435.5231166667	4582.40955	16958.9782	130.67426096319	2860.30139365945	[4506.777825,4636.879675]	[16787.111175,19345.6626]	0.1	0.146927374301676	3.7008866219738	1.88787093882062	wilcox.test
TAG	TAG(50:4)	3348.60196666667	13222.7485166667	3459.28415	13122.9265	443.665066593569	1198.04496288923	[3159.679125,3592.8659]	[12600.33205,13795.253975]	0.00201964038497454	0.0203465303628787	3.94873700974055	1.9813912859098	t.test
TAG	TAG(52:2)	435862.381566667	1623570.00233333	422846.7299	1574158.794	78995.9337273465	243118.825630059	[393514.6643,471702.273]	[1491555.5285,1730878.872]	0.00842199608754705	0.0416005182333114	3.72496015026019	1.89722499166083	t.test
TAG	TAG(52:3)	393896.8012	1215263.2586	400068.7487	1221902.538	15160.9860518314	257069.459876386	[388346.0268,402533.54935]	[1088420.5034,1345425.6535]	0.1	0.146927374301676	3.05423140890285	1.61080937445591	wilcox.test
TAG	TAG(52:4)	51634.86675	160772.432366667	50950.56575	169755.5911	1331.01883374499	41138.3294743058	[50867.886675,52059.696325]	[142820.2067,183216.2374]	0.1	0.146927374301676	3.33177048382431	1.7362890209756	wilcox.test
TAG	TAG(52:5)	4875.67626666667	15761.0086	4266.38465	14867.2098	1291.60640016569	3975.7326811048	[4133.90025,5312.806475]	[13587.732425,17487.385375]	0.0318068045834151	0.0932840097888488	3.23257897735185	1.69268561793714	t.test
TAG	TAG(52:6)	360.041916666667	3566.22576666667	380.7227	2644.22935	134.512107308379	2181.90413679189	[298.5549,431.869325]	[2320.4499,4351.003425]	0.1	0.146927374301676	6.94528944557285	2.79603481990733	wilcox.test
TAG	TAG(54:1)	1629619.23966667	5562359.325	1486917.556	4894521.55	383240.513496952	1181432.20116475	[1412559.928,1775327.7095]	[4880308.4875,5910491.275]	0.1	0.146927374301676	3.29172355941973	1.71884318260027	wilcox.test
TAG	TAG(54:2)	1735106.78966667	5289217.20833333	1712878.9	5275738.9	59681.6091466077	417950.565362652	[1701303.8655,1757795.769]	[5076953.8625,5494741.4]	0.1	0.146927374301676	3.08004196910827	1.62295000943051	wilcox.test
TAG	TAG(54:3)	410503.313266667	1370843.68133333	399304.3063	1366372.256	67071.8418224683	133058.410247478	[374520.09935,440887.0237]	[1303224.8,1436226.85]	0.00165109630630418	0.0197381058435454	3.33942172214045	1.73959829706135	t.test
TAG	TAG(54:4)	348565.132433333	1117896.57293333	341492.5924	1099782.294	16066.7495407229	162243.936013111	[339370.275,354223.71985]	[1032626.1314,1194109.875]	0.1	0.146927374301676	3.22051581344931	1.68729177588893	wilcox.test
TAG	TAG(54:5)	53090.9768166667	162240.824933333	53889.11265	165291.1386	3033.87181350868	22113.9408173115	[51813.46875,54767.5528]	[152025.6068,173981.1999]	0.1	0.146927374301676	3.06724550603637	1.6169436462808	wilcox.test
TAG	TAG(54:6)	9427.22028333333	31729.5432333333	8292.82445	34316.6973	2488.11179187768	5021.34748087318	[8000.64715,10286.5955]	[30129.45025,34623.21325]	0.00677422125247103	0.0371170872791642	3.36573690650137	1.75092240824235	t.test
CE	CE(20:0)	4015.06713333333	2316.98303333333	4029.261	2352.3249	354.138947774762	523.983820840239	[3841.652825,4195.578375]	[2064.273925,2587.363075]	0.0131266412161911	0.0539422912477854	0.577072052942178	-0.793176630553014	t.test
Cer	Cer(d18:1/16:0)	70380.7911166667	133906.7609	69919.51765	135024.0063	4244.00291429356	5357.4452874739	[68152.892525,72378.052975]	[131551.3976,136820.7469]	0.000122723389369872	0.00843006955085857	1.90260380389913	0.927975167676325	t.test
Cer	Cer(d18:1/16:1)	8584.3906	18651.1106	7650.3851	17245.1307	3062.31021075127	5776.10718494882	[6874.11325,9827.6652]	[15476.46005,21122.7712]	0.0747682718155827	0.146927374301676	2.17267730105385	1.11947391278832	t.test
Cer	Cer(d18:1/17:0)	989.508	2807.96825	864.71865	2829.45625	557.913871468825	208.246733642955	[684.637225,1231.9841]	[2709.63345,2917.04705]	0.0196930898776953	0.0709490772306007	2.83774183735756	1.50474334665525	t.test
Cer	Cer(d18:1/18:0)	23186.9097833333	15391.7785166667	23293.05325	15726.5275	1211.31485978618	697.275302394464	[22609.534675,23817.356625]	[15158.3892,15792.542325]	0.00180568873233056	0.0203465303628787	0.663813274838815	-0.591150614382521	t.test
Cer	Cer(d18:1/18:1)	902.416716666667	941.39375	1008.62535	1013.25105	225.155723386262	126.610869661603	[826.213225,1031.724525]	[904.227075,1014.489075]	1	1	1.00458614291223	0.00660127997338205	wilcox.test
Cer	Cer(d18:1/18:2)	2816.63456666667	602.973616666667	2784.84995	698.8675	231.437291965795	261.386054769934	[2693.79115,2923.585675]	[503.0258,750.868375]	0.000422208407862062	0.0138801014084653	0.214075913078157	-2.22380561601394	t.test
Cer	Cer(d18:1/18:4)	16677.2649666667	8849.30981666667	16984.8199	8837.507	1435.95496907081	480.578439489877	[16048.635425,17459.671975]	[8606.12425,9086.593975]	0.00631902099490251	0.036128315688247	0.530621168060473	-0.914245864766072	t.test
Cer	Cer(d18:1/20:0)	12858.89865	6634.0061	12850.0017	7224.9958	1675.97418622242	1120.94590218515	[12018.696175,13694.65265]	[6283.11335,7280.3937]	0.00858858097030794	0.0416005182333114	0.515907798993345	-0.954814838968635	t.test
Cer	Cer(d18:1/20:2)	2671.23045	1274.4841	2673.5484	1224.71405	105.209627410601	336.543991887209	[2619.2147,2724.405175]	[1095.15535,1428.927825]	0.012683087559001	0.0538008391615688	0.477114993953442	-1.06759106930216	t.test
Cer	Cer(d18:1/20:3)	2467.85973333333	2240.24361666667	2234.53955	2261.3358	412.45668915091	209.716392775376	[2229.74385,2589.315525]	[2141.056975,2349.97635]	1	1	1.0119918441363	0.0171976630840741	wilcox.test
Cer	Cer(d18:1/20:4)	85982.6519	100838.343333333	86742.6182	102650.1294	12917.8711760237	3845.20553669393	[79722.096325,92623.190625]	[99536.03495,103046.54475]	0.17708201779765	0.238833695798881	1.17277545068755	0.22992680945236	t.test
Cer	Cer(d18:1/20:5)	4804.4763	1475.44875	5081.63325	1435.85065	539.685955707208	117.053838465671	[4632.0793,5115.451775]	[1409.590325,1521.508125]	0.00660225762475305	0.0369445479853203	0.307098767455675	-1.70322537283458	t.test
Cer	Cer(d18:1/22:6)	2833.21523333333	4124.08841666667	2691.8217	4092.84525	405.574622425224	495.745784797454	[2604.54285,2991.19085]	[3868.7742,4363.78105]	0.0267192594799818	0.084074211000915	1.45562129136747	0.541635058741804	t.test
HexCer	HexCer(d18:1/16:1)	43938.65225	64729.1986333333	44295.27485	75289.11385	4894.3869703313	23320.3900879245	[41585.491425,46470.124375]	[56642.962625,78095.39225]	0.260077569098485	0.324796695370647	1.47317214613321	0.558926024984434	t.test
HexCer	HexCer(d18:1/18:1)	1561.04148333333	517.613216666667	1529.02085	456.5189	166.969835764438	265.139044949496	[1470.71085,1635.3618]	[372.436475,632.2428]	0.00746271491306191	0.0392327512389106	0.331581974081428	-1.59256251570811	t.test
SM	SM(d18:1/14:0)	14178.6158916667	34669.56042	9454.278125	34490.56563	9411.84132464315	1986.85474839853	[8759.5121125,17235.5507875]	[33634.412505,35615.21094]	0.058091221993137	0.146874143585033	2.44520062359378	1.28995284014258	t.test
SM	SM(d18:1/14:1)	58.47595	861.68385	71.761575	849.28955	25.3801082853901	104.776011171117	[50.4862,73.1085125]	[806.4729,910.69765]	0.00383546326354019	0.0280201899530853	14.7356964700873	3.88124334470763	t.test
SM	SM(d18:1/16:0)	203855.658333333	273135.8	198143.825	268286.3	12376.5937976017	9326.77998976604	[196755.15,208100.25]	[267759.575,276087.275]	0.00200993873076928	0.0203465303628787	1.33984900018514	0.422070419370227	t.test
SM	SM(d18:1/16:1)	17083.5708433333	58456.8729166667	16755.27033	57414.89375	1462.14905793466	4234.63228761389	[16284.37579,17718.61564]	[56127.69375,60265.0625]	0.00147766317193502	0.0194312707109456	3.42181815808601	1.77476309431064	t.test
SM	SM(d18:1/18:0)	80602.29375	99113.1895833333	83930.24375	87681.55625	16190.1427975288	32795.7668146877	[73468.50625,89400.05625]	[80622.378125,111888.184375]	0.446824886657637	0.526972848389948	1.22965718433209	0.298256163207365	t.test
SM	SM(d18:1/18:1)	10582.2697933333	17294.28126	10031.3039	18042.36875	1115.3010430549	1337.69192887823	[9940.488675,10948.567965]	[16896.1336,18066.472665]	0.1	0.146927374301676	1.79860653508862	0.846879615737979	wilcox.test
SM	SM(d18:1/18:2)	302.82245	738.43395	298.061375	761.49345	36.3516337204138	94.373238580665	[283.5736625,319.6907]	[698.0807625,790.3168875]	0.00820271701824719	0.0414868187653656	2.43850464191146	1.2859967186753	t.test
SM	SM(d18:1/20:0)	15446.5531366667	21761.90053	13390.62658	23682.33908	3688.13422615852	5923.68246931237	[13317.625015,16547.51798]	[19399.302355,25084.71798]	0.2	0.261691542288557	1.76857587197387	0.822588112039958	wilcox.test
SM	SM(d18:1/20:1)	2865.11556666667	3684.045575	2781.126375	3950.9207	293.403081000752	496.194778302725	[2701.9962,2986.2403375]	[3531.2236375,3970.305075]	0.0843670773134216	0.146927374301676	1.28582791488795	0.362697576608289	t.test
SM	SM(d18:1/20:2)	77.6257166666667	112.216725	85.6645	94.279225	67.8607722512486	35.8100118328398	[45.88405,113.386775]	[91.5997625,123.8649375]	0.491269299570814	0.566683446434755	1.44561274045135	0.531681126108305	t.test
SM	SM(d18:1/20:4)	1013.27861666667	12676.85495	1008.6836	13347.3	90.718620874191	1204.05949620396	[966.8142125,1057.4455125]	[12317.0582,13371.874225]	0.1	0.146927374301676	13.2323951732734	3.72600231990888	wilcox.test
SM	SM(d18:1/22:0)	139474.566666667	168168.3125	140374.8875	166806.375	2260.04875522402	5408.07893356954	[138639,140760.29375]	[165188.88125,170466.775]	0.0052281715231939	0.0315578639056941	1.20572744206411	0.269903818993297	t.test
SM	SM(d18:1/22:1)	33593.4385433333	57284.2822933333	31541.7875	58977.025	8681.21406775145	4814.82759719914	[28831.80469,37329.246875]	[55414.351565,60000.584375]	0.0237461276373417	0.0821740995871167	1.70522235225907	0.769959871558024	t.test
SM	SM(d18:1/22:2)	1852.1944	2396.17161666667	1879.661325	2314.673825	81.6531221800756	284.812538853787	[1820.005375,1898.1168875]	[2237.8327125,2513.761625]	0.0707534265923615	0.146927374301676	1.29369337077505	0.371495712474693	t.test
SM	SM(d18:1/22:3)	84.639325	174.485908333333	106.9224	162.736025	66.8311081675714	60.8510628675525	[58.217925,122.2022625]	[141.551325,201.54555]	0.160845945746464	0.221580130223398	2.06152291896625	1.0437105004669	t.test
SM	SM(d18:1/22:5)	967.744883333333	17382.8760433333	988.944325	18649.70313	128.117725377181	2917.00787050889	[909.6470125,1036.442475]	[16348.16719,19050.99844]	0.1	0.146927374301676	18.8581931849399	4.23711955202461	wilcox.test
LPC	LPC(15:0)	736.7719	1022.73675	749.224	1005.4631	408.335421369256	140.236738003893	[535.788425,943.981425]	[948.70005,1088.136625]	0.350370303268502	0.426608285924149	1.38813213424671	0.473144902461778	t.test
LPC	LPC(16:0)	4373.92058333333	10710.7007666667	4290.3672	10843.69765	996.281558414827	1898.23817374366	[3856.20705,4849.857425]	[9796.579675,11691.3203]	0.0141436868979862	0.0572275331410828	2.4487643437056	1.29205394314415	t.test
LPC	LPC(16:1)	115.53005	385.435966666667	106.1028	406.6493	24.623074796875	41.2347700873405	[101.55815,124.788325]	[372.281225,409.197375]	0.00160196786434836	0.0197381058435454	3.33623993642058	1.73822304856566	t.test
LPC	LPC(18:0)	15886.61095	55793.7864666667	10846.6336	44816.3469	9991.04440517809	22249.6444403161	[10133.011725,19120.2215]	[42991.239075,63107.614075]	0.0722527028701569	0.146927374301676	3.51200055457182	1.8122930726859	t.test
LPC	LPC(20:0)	131.867116666667	1012.15125	129.72495	928.45525	42.5933705196399	222.194412333546	[110.0551,152.60805]	[886.2075,1096.247]	0.0176969572221757	0.067935636609839	7.67553940349293	2.94026814037201	t.test
LPC	LPC(24:0)	588.2913	7663.39973333333	549.75085	6945.2258	67.7875472768229	2318.11941334233	[549.15565,608.156725]	[6367.29375,8600.41875]	0.1	0.146927374301676	12.6334062057385	3.65917176438481	wilcox.test
LPC	LPC(O-16:0)	988.108333333333	2244.4873	1217.6469	2400.1324	486.860270981296	317.948181508792	[823.278575,1267.707375]	[2139.417675,2427.379475]	0.0262048514529656	0.0840472674649993	2.27149921145623	1.18364480456772	t.test
LPC	LPC(O-18:0)	3160.16843333333	6205.17603333333	2480.2873	6542.6914	1217.57484667721	1051.64392393829	[2457.326275,3523.070025]	[5784.45155,6794.6582]	0.1	0.146927374301676	2.63787642665428	1.399376982016	wilcox.test
LPC	LPC(P-20:0)	181.060466666667	335.5496	181.0604	345.5563	20.2991000000821	89.2303708765687	[170.9109,191.21]	[293.647,382.45555]	0.088858460729441	0.146927374301676	1.85324607948652	0.890054459391989	t.test
LPE	LPE(16:0)	866.13135	2299.02389166667	749.456275	2273.476575	233.595203689206	321.908682300627	[731.657175,942.2679875]	[2132.063325,2453.2108]	0.00453891625528534	0.0298433743785011	2.65435940133868	1.40836372542718	t.test
LPE	LPE(16:1)	440.669316666667	1903.50055833333	389.201325	1592.551	97.6414740429635	628.932842069493	[384.365175,471.2394625]	[1541.5804375,2109.9459]	0.0533645475658913	0.137596823625779	4.31956681879258	2.11088664115849	t.test
LPE	LPE(18:0)	7489.58490833333	23801.7803533333	6442.31515	25365.83928	2130.60870090686	4204.47742308048	[6263.8026125,8191.732325]	[22202.63679,26182.95338]	0.0096260057229142	0.0429091441546853	3.17798391294692	1.6681118217379	t.test
LPE	LPE(20:0)	377.284475	564.757108333333	373.27195	647.376825	15.8686130032094	162.634443874401	[368.5396125,384.023075]	[512.3873,658.436775]	0.2	0.261691542288557	1.73433022492046	0.794378620876064	wilcox.test
LPE	LPE(20:4)	368.431125	462.738891666667	315.455125	425.89045	126.930407046539	158.944336072913	[296.012625,414.361625]	[375.6728375,531.380725]	0.469007933296191	0.543388046065631	1.25597122573905	0.32880341251051	t.test
LPE	LPE(22:0)	378.451208333333	736.288725	384.171575	799.8888	73.7963443445301	134.515157010969	[343.0663625,416.6962375]	[690.827925,813.5495625]	0.0255932114326597	0.0830989457628332	1.94553144180079	0.960164295943526	t.test
PC	PC(16:0e/16:0)	3816414.13333333	4434941.6	3807273.6	4409875.2	20983.9658113841	59257.424435424	[3804412.2,3823845.8]	[4401106,4456244]	0.00120510879251073	0.0194312707109456	1.16207032178828	0.216697374960584	t.test
PC	PC(16:0e/16:1)	3897133.86666667	4469870.66666667	3874588.8	4469686.4	47942.2449225454	15209.6371782277	[3869604.4,3913390.8]	[4462220.2,4477429]	0.00103501821379802	0.0194312707109456	1.14696359416821	0.19781959942128	t.test
PC	PC(16:0e/18:0)	4460314.66666667	6000984.93333333	4503668	6359250.8	97525.1029422343	977851.798930724	[4426148.8,4516157.2]	[5626889.8,6554213]	0.1	0.146927374301676	1.41201589459969	0.497756328645274	wilcox.test
PC	PC(16:0e/18:1)	5665427.86666667	6056910.4	5667470.4	6167861.2	26258.2482045802	194982.986555032	[5652839.2,5679037.8]	[5999816.2,6169480]	0.1	0.146927374301676	1.08829173593919	0.122065348476762	wilcox.test
PC	PC(16:0e/18:2)	4520164.4	4689989.33333333	4516704	4695226.4	26219.2262067361	16822.905529466	[4506275.6,4532323]	[4683198.6,4699398.6]	0.00146515156118534	0.0194312707109456	1.03757052140257	0.0532093966235455	t.test
PC	PC(16:0e/20:1)	5200788.93333333	4915353.06666667	5183973.2	4925110.4	30467.3579460599	19930.0442882933	[5183204.2,5209965.8]	[4908767.4,4926817.4]	0.1	0.146927374301676	0.950064788143581	-0.0739021958160111	wilcox.test
PC	PC(16:0e/20:2)	5332870.66666667	5005567.6	5337920.4	5003552.4	38303.4680421151	89137.4863311726	[5315106.6,5353159.6]	[4960503.6,5049624]	0.0131196734014436	0.0539422912477854	0.938625350749177	-0.0913786691405955	t.test
PC	PC(16:0e/20:4)	1650205.2	1957619.46666667	1526862	1974658.2	227243.143750125	46016.9172893332	[1519083.2,1719655.6]	[1940085.7,1983672.6]	0.138885027920722	0.194291289059308	1.18628850925125	0.246454920716611	t.test
PC	PC(16:0e/22:5)	3038841.86666667	3667980.26666667	3029346.2	3687861.6	21517.3242596132	86612.6088819251	[3026526,3046409.9]	[3630508.6,3715392.6]	0.00424191714165491	0.0290449838300374	1.20703229309201	0.271464274651729	t.test
PC	PC(16:0e/22:6)	1624938.73333333	2367134.73333333	1620681.6	2422679	42290.708320544	139144.709108947	[1602809.6,1644939.3]	[2315738,2446303.6]	0.00726700726541004	0.039004549200058	1.45675322076759	0.542756500374808	t.test
PC	PC(16:0p/16:1)	615240.316666667	923155.533333333	612048.55	942431.2	16705.7170915628	35745.0722949798	[606204.65,622680.1]	[912170.6,943778.3]	0.00116636495195992	0.0194312707109456	1.50047958224671	0.585423687618752	t.test
PC	PC(16:0p/18:0)	5731390	6085619.73333333	5767627.2	6047664.4	62828.0752441135	72058.8032188527	[5713234.8,5767663.8]	[6044068.4,6108193.4]	0.1	0.146927374301676	1.04855327681373	0.0684001663865822	wilcox.test
PC	PC(16:0p/18:1)	4580602	4671338.4	4560052	4681300.8	45585.7070389395	18909.7397803352	[4554480.4,4596448.6]	[4665415.6,4682242.4]	0.0586379660700702	0.146874143585033	1.01980883735369	0.0282987450903916	t.test
PC	PC(16:0p/18:2)	634187.15	889975.2	636387.4	860688.6	10863.7379341781	100559.935977903	[629389.55,640084.875]	[833999.1,931308]	0.1	0.146927374301676	1.35246015241659	0.435586088501002	wilcox.test
PC	PC(16:0p/20:0)	5317212.13333333	4947302	5326472	4903496.8	103019.992539183	214959.422109011	[5268173.4,5370880.8]	[4830558,5042143.4]	0.0781180249688355	0.146927374301676	0.930431563748532	-0.104028055587969	t.test
PC	PC(16:0p/20:4)	553979.35	575259.5	471014.9	592471.9	144378.962709227	43253.5856333611	[470622.425,595854.05]	[559260.675,599864.525]	0.7	0.760482408200367	1.25786233089442	0.330974032388598	wilcox.test
PC	PC(16:0p/22:6)	3203071.13333333	3883974.8	3207051.2	3851448	83296.2464821394	57266.1716869567	[3162453.7,3245678.6]	[3850913.6,3900772.6]	0.1	0.146927374301676	1.20093124799504	0.264153560689046	wilcox.test
PC	PC(18:0e/16:0)	4376427.86666667	4660816.93333333	4335050.4	4559316.4	168221.123539386	225752.037526959	[4283903.4,4448263.6]	[4531474,4739409.6]	0.16091941016224	0.221580130223398	1.06498200709138	0.0908290562733552	t.test
PC	PC(18:0e/16:1)	5683599.33333333	5864789.2	5633701.6	5810806.8	138858.477535271	186870.318178998	[5605143.2,5737106.6]	[5760829.6,5941757.6]	0.254410547915424	0.320143416754816	1.03187942288684	0.045274398894539	t.test
PC	PC(18:0e/18:0)	2325573.53333333	2459735.26666667	2318529.8	2450695.2	46910.5039761174	25130.3039395334	[2300556.5,2347068.7]	[2445535.4,2469415.1]	0.0213134309424756	0.0757490856469065	1.05768974036312	0.0809164935356651	t.test
PC	PC(18:0e/18:1)	5950317.46666667	6959172.8	5944904	7136304.8	19744.4661627841	465010.643194497	[5939374.2,5958554]	[6783966,7222945.6]	0.1	0.146927374301676	1.2004070713337	0.263523722672642	wilcox.test
PC	PC(18:0e/18:2)	5305886.93333333	5931849.2	5334118	5917076.4	63755.1331647368	126572.632232406	[5283504.2,5342385.2]	[5865193.8,5991118.2]	0.00489844610800847	0.0314217396684446	1.11797504819301	0.160887989388693	t.test
PC	PC(18:0e/18:3)	3618252.93333333	3625833.86666667	3604760	3611778	37384.5418243066	39270.43889815	[3597124,3632635.4]	[3603651.8,3640988]	0.820582869937361	0.863253179174103	1.00209519164995	0.00301956042765718	t.test
PC	PC(18:0e/20:4)	3134564	3328082.8	3131966.4	3347246.8	62249.6612466285	71295.413640991	[3102810.1,3165019.1]	[3298205.4,3367542.2]	0.0247085858825514	0.0830989457628332	1.06173707092916	0.0864265406891299	t.test
PC	PC(18:0p/14:0)	3897586	4482783.6	3893495.2	4492348.8	17234.2590766182	38973.5125088822	[3888130.2,3904996.4]	[4466133.4,4504216.4]	0.000286488269139903	0.0107637735405421	1.15014360170629	0.201814000765838	t.test
PC	PC(18:0p/16:0)	5672350.66666667	6085444.93333333	5642088.8	6091886.4	59814.9918884332	62867.3892091387	[5637901.2,5691669.2]	[6055745.6,6118365]	0.00119262572619321	0.0194312707109456	1.07282593953406	0.101416025263986	t.test
PC	PC(18:0p/16:1)	4369968	4437728.8	4371158.8	4445404.4	4939.45339486067	33469.3396002965	[4367850.4,4372681]	[4423246.4,4456049]	0.1	0.146927374301676	1.01698533578785	0.0242988766991705	wilcox.test
PC	PC(18:0p/18:0)	5175198.53333333	4880212.93333333	5164163.6	4911588.4	29868.1120805005	66394.2984568206	[5158290.8,5186588.8]	[4857767,4918346.6]	0.00760787191324882	0.0392327512389106	0.943000138429472	-0.0846701122038536	t.test
PC	PC(18:0p/18:1)	5089787.2	4736426.93333333	5133980.4	4726176.8	78524.5374206049	28531.6436325234	[5066552.4,5135118.6]	[4720306.6,4747422.2]	0.1	0.146927374301676	0.920567752849232	-0.119404188518617	wilcox.test
PC	PC(18:0p/18:2)	3591897.86666667	3639300.53333333	3582072.4	3646346.8	44352.8881518818	44330.2090305621	[3567677,3611206]	[3619108,3663016.2]	0.260578337350595	0.324796695370647	1.01319710872254	0.0189148652684582	t.test
PC	PC(18:0p/18:3)	1751756.36666667	1929713.53333333	1872868	1935589.2	229221.313728029	58567.1691528055	[1680125.75,1883942.8]	[1902009.6,1960355.3]	0.309520280876786	0.378622483119046	1.10158785208544	0.139584555151308	t.test
PC	PC(18:1e/16:0)	4833060.26666667	4827811.6	4827736.4	4822319.6	42491.8786147816	54681.6404596643	[4810608.8,4852849.8]	[4799201.4,4853675.8]	0.90226124025115	0.930567475239421	0.998914007610692	-0.00156760719338932	t.test
PC	PC(18:1e/16:1)	4305115.6	4315182.66666667	4294393.2	4313868.4	24776.3329102593	34172.7600157394	[4290949.8,4313920.2]	[4297777.2,4331931]	0.702651046360035	0.760482408200367	1.00233839636424	0.00336965457798676	t.test
PC	PC(18:1e/18:0)	4664296.26666667	4497660	4630716.8	4515752.8	59075.7874088309	46921.1323460976	[4630190.2,4681612.6]	[4480069.4,4524297]	0.1	0.146927374301676	0.975173605952322	-0.0362690163830989	wilcox.test
PC	PC(18:1e/18:1)	5135053.2	4765382.53333333	5143264.8	4747854.8	26700.6511411236	32422.1026075318	[5124238,5149974.2]	[4746676,4775325.2]	0.000136775666267462	0.00843006955085857	0.928010353102736	-0.107787194398031	t.test
PC	PC(18:1e/18:2)	3596321.06666667	3615014.8	3613556.8	3621282	32489.4437535228	21599.4423039116	[3586201.2,3615058.8]	[3606128.4,3627034.8]	0.45971342859099	0.537353918753024	1.0051980156907	0.00747972838451861	t.test
PC	PC(18:1e/18:3)	1627569.3	1944997.13333333	1510317.6	1957350.2	218288.228261787	33821.9098398262	[1501640.15,1694872.6]	[1932042.7,1964128.1]	0.124850487153925	0.178454772399361	1.19503183878765	0.25704905590406	t.test
PC	PC(18:1e/20:4)	3145151.46666667	3670595.46666667	3152680	3641100.8	75135.8163353095	85504.4532251586	[3109607.4,3184459.8]	[3622421.8,3704021.8]	0.00142079760164157	0.0194312707109456	1.16706476796708	0.222884627739405	t.test
PC	PC(18:2e/16:0)	4397792.93333333	4442682.53333333	4399246.4	4445650.4	6108.88834840934	22194.7253998181	[4395167.4,4401145.2]	[4432401.8,4454447.2]	0.0636951989520631	0.146927374301676	1.01020730186266	0.0146513748395585	t.test
PC	PC(18:2e/16:1)	616448.7	918391.8	611579.45	968595.2	16529.7094158518	109639.726236935	[607240,623222.775]	[880617.25,981268.05]	0.1	0.146927374301676	1.58376021300258	0.663353922728778	wilcox.test
PC	PC(18:2e/18:0)	5132238.4	4794852.4	5158977.6	4788618.4	60431.2203338636	51631.2377368582	[5111014,5166832.4]	[4767619.8,4818968]	0.00200116356878956	0.0203465303628787	0.934261432594402	-0.0981017818565845	t.test
PC	PC(18:2e/18:1)	3566089.6	3585915.2	3562813.2	3571841.2	11291.3302458124	43137.5237471972	[3559806,3570735]	[3561706.8,3603086.6]	0.513243377839498	0.589445451405188	1.00555947893177	0.00799841970593696	t.test
PC	PC(18:2e/18:2)	1612123.7	1947596.2	1521281.7	1978057.8	278995.5527678	59619.1079346211	[1455576.25,1723250.15]	[1928479.1,1981944.1]	0.167846668439247	0.228723698443119	1.20809352284815	0.272732143178385	t.test
PC	PC(18:2e/18:3)	614952.133333333	711228.7	541178.5	676196.55	149058.170224927	116452.743597875	[529172.95,663844.5]	[646255,758686.325]	0.430501558550154	0.510008603147255	1.15655944820421	0.209839423713097	t.test
PC	PC(18:2p/18:0)	3595819.86666667	3611412.26666667	3590080.4	3613143.6	11769.4888067975	33866.2077199874	[3589050.8,3599719.2]	[3594928.6,3628761.6]	0.516398706429639	0.590490694743457	1.00433625725931	0.00624237233803447	t.test
PC	PC(18:2p/18:1)	1746684.6	1970095.46666667	1892739.4	1957927.8	277068.177851084	21929.8984806892	[1659942.7,1906453.9]	[1957437.4,1976669.7]	0.1	0.146927374301676	1.03444129709563	0.0488517768634606	wilcox.test
PC	PC(18:2p/18:2)	648333.166666667	608067.933333333	638670.6	574792.8	123575.499887168	59556.9014872612	[584271.6,707563.45]	[573688.65,625809.65]	1	1	0.89998318381964	-0.152030049941344	wilcox.test
PC	PC(18:2p/20:3)	1779555.66666667	2443017.33333333	1799860	2497100.8	73057.214936879	93914.0898143262	[1749177,1820086.5]	[2415837.8,2497238.6]	0.1	0.146927374301676	1.38738613003234	0.472369366865186	wilcox.test
PC	PC(18:2p/20:4)	2854893.33333333	3476349.33333333	2868680	3462972.8	38794.0208580309	25957.5512260562	[2839884.5,2876795.5]	[3461390.6,3484619.8]	6.09388044236489e-05	0.00843006955085857	1.21768098749749	0.284136220241395	t.test
PC	PC(18:2p/20:5)	7213957.06666667	10893860.8	7323474.4	10654963.2	193206.555324537	568210.009182943	[7157174,7325498.8]	[10569533.6,11098739.2]	0.1	0.146927374301676	1.45490550222993	0.540925451489842	wilcox.test
FFA	FFA(12:0)	1001.90833333333	678.354516666667	983.0382	750.6632	209.101670451059	153.041665134665	[892.95975,1101.42185]	[626.609875,766.2535]	0.102843195324349	0.150265335390576	0.677062455813489	-0.562639173145581	t.test
FFA	FFA(12:1)	2025.05005	2240.11453333333	2092.804	2306.34645	663.100326067796	127.440641899889	[1711.738975,2372.2381]	[2199.771025,2313.574]	0.633212247207985	0.711687269297863	1.10620205823226	0.145614931490022	t.test
FFA	FFA(14:0)	707.11365	929.505233333333	740.6125	924.38125	83.8652485264159	222.296820203924	[676.144525,754.8322]	[817.097975,1039.3505]	0.218762377344077	0.282031888438688	1.3145061382047	0.39452087876601	t.test
FFA	FFA(16:0)	1342.19663333333	876.225266666667	1432.6786	874.11345	409.736997718525	139.4642172196	[1163.729975,1565.904275]	[805.9712,945.423425]	0.179050676483732	0.240256775077661	0.652829283657618	-0.61522232183029	t.test
FFA	FFA(16:2)	2172.9148	1967.62895	2263.20225	2111.284	904.718885295113	384.480429421177	[1744.819825,2646.1535]	[1821.64465,2185.440775]	0.744001371641924	0.795416100576529	0.905525126894069	-0.143173420644537	t.test
FFA	FFA(17:0)	6393.70683333333	4916.53938333333	7726.09375	4873.1288	4051.33012149641	1720.9396598584	[4785.036675,8668.57045]	[4045.42225,5765.951225]	0.60601079014149	0.686986369858672	0.768965407938499	-0.379009395163299	t.test
FFA	FFA(17:1)	1911.42738333333	1909.96273333333	2005.0922	2113.76725	958.76474419139	379.940743348132	[1457.18,2412.507175]	[1792.685775,2129.14195]	0.998212769314416	1	0.999233740181411	-0.00110590299895921	t.test
FFA	FFA(18:0)	1721.14846666667	1760.02943333333	1964.03745	1956.4766	668.442220899964	402.544941420124	[1464.6292,2099.112225]	[1626.727675,1991.554775]	0.936223286545333	0.961823142036807	1.02259012945116	0.032228005594185	t.test
FFA	FFA(18:1)	1360.13708333333	1363.25778333333	1209.42315	1247.5805	441.095673498534	255.560727881458	[1111.787425,1533.129775]	[1216.7849,1451.892025]	0.992165738977197	1	1.00229440108518	0.00330632949320867	t.test
FFA	FFA(18:2)	973.647683333333	1039.68985	1123.8833	1115.59755	323.41565204894	143.648322313663	[863.1613,1159.251875]	[994.8049,1122.52865]	0.769440101718116	0.819282375513621	1.06782963467912	0.0946814927096821	t.test
FFA	FFA(18:3)	1645.863	1539.53113333333	1919.27845	1655.2416	892.078116259194	233.177089019748	[1284.177225,2144.2565]	[1463.18545,1673.73205]	0.858159889057748	0.892079252261612	0.935394460737822	-0.0963532095234281	t.test
FFA	FFA(20:0)	70137.6481	63808.6913833333	71131.88565	62056.00455	37617.5503593798	7118.8888413699	[51582.36005,89190.054925]	[59892.9255,66848.11385]	0.799957560933495	0.844935094479956	0.90976377326421	-0.136436107139127	t.test
FFA	FFA(20:1)	4119.74191666667	12843.9007666667	2637.82595	13688.5376	2692.62871215815	1502.33464602401	[2565.709675,4932.816175]	[12398.94435,13711.1756]	0.1	0.146927374301676	5.18932555045946	2.37554704566676	wilcox.test
FFA	FFA(20:2)	1741.54796666667	1470.5483	1779.381	1526.029	390.737612075739	295.66067799349	[1556.325475,1945.686975]	[1338.55325,1630.2837]	0.396048718248472	0.475620150225334	0.844391500059937	-0.244016038801888	t.test
FFA	FFA(20:3)	1822.82715	2098.34103333333	1764.8489	2120.72805	168.054262205701	259.8071251522	[1728.14355,1888.521625]	[1974.396425,2233.47915]	0.20952200133484	0.271449686458438	1.15114646681301	0.20307140732013	t.test
FFA	FFA(20:4)	912.172166666667	753.294766666667	946.0507	691.5954	300.239338913367	129.371159561553	[771.240625,1070.042975]	[678.959425,796.780425]	0.467527617772594	0.543388046065631	0.825825205146762	-0.276091642968928	t.test
FFA	FFA(20:5)	997.601466666667	760.640016666667	945.5634	739.0835	124.016080316247	142.467054963563	[926.822975,1042.360925]	[684.631575,825.8702]	0.0967932746304451	0.146927374301676	0.762468823555592	-0.39124974620484	t.test
FFA	FFA(22:0)	24465.0262166667	18142.37435	27597.3358	18475.51925	8930.86571738986	906.344923182897	[20993.640075,29502.56715]	[17796.06135,18655.2598]	0.7	0.760482408200367	0.669467494394876	-0.578914086856509	wilcox.test
FFA	FFA(22:1)	3173.54061666667	13643.7454166667	3127.7753	12996.3087	1768.0334668027	1898.06897249037	[2278.3047,4045.893875]	[12575.204775,14388.5677]	0.00224382736056106	0.020349192959571	4.29921877949601	2.10407452834002	t.test
FFA	FFA(22:2)	1515.85216666667	1352.15346666667	1624.06155	1124.584	1117.89519636287	464.205340465804	[985.924325,2099.8847]	[1085.1149,1505.4073]	0.831590219204104	0.871347520520634	0.892008796372294	-0.164870157813404	t.test
FFA	FFA(22:3)	1108.59531666667	1018.97905	1191.6433	1000.27465	175.660588376849	235.124297116318	[1049.2263,1209.488325]	[897.020125,1131.585775]	0.627004069912521	0.707734207669498	0.91916232612625	-0.12160842769607	t.test
FFA	FFA(22:4)	800.466983333333	856.220483333333	760.12045	889.8836	165.934223509508	84.2736262689036	[709.2735,871.4872]	[825.101025,904.1715]	0.640054839341235	0.716316692539339	1.06965121755282	0.0971404520139697	t.test
FFA	FFA(22:5)	1013.04491666667	927.12575	1190.6005	1032.30335	327.266703832754	216.001326397646	[912.98745,1201.880175]	[855.491825,1051.348475]	0.726397858974607	0.779765864940089	0.915187209122596	-0.127861206084382	t.test
FFA	FFA(22:6)	5428.49386666667	4177.68056666667	6668.89695	4165.6594	2825.63789742551	116.453574858443	[4431.85445,7045.334825]	[4116.681625,4232.668925]	0.7	0.760482408200367	0.624639941392407	-0.678903272236516	wilcox.test
PG	PG(14:0/16:0)	578.969516666667	1652.68923333333	509.3188	1875.61285	195.108676182944	427.256847048044	[468.7816,654.332075]	[1517.8439,1898.996375]	0.0326316688234756	0.0932840097888488	2.85453583609799	1.51325617416925	t.test
PG	PG(16:0/16:0)	3964.61496666667	9508.26791666667	4044.4812	9985.931	200.878677066391	2525.59756571849	[3890.28375,4078.8793]	[8381.938775,10873.4286]	0.1	0.146927374301676	2.46902643533119	1.30394228318666	wilcox.test
PG	PG(16:0/16:1)	1164.86728333333	3641.16326666667	841.34665	4058.8142	606.296490066692	1560.82732827557	[815.148775,1352.825475]	[2986.405775,4504.746225]	0.0962756351968434	0.146927374301676	3.12581812431651	1.64423383758899	t.test
PG	PG(16:0/18:0)	8963.4007	32955.5239833333	8448.43185	34390.8907	1469.57924341011	4977.72612622725	[8134.521275,9534.7957]	[30904.357925,35724.3734]	0.00938551031704236	0.0425584347134852	3.67667641850858	1.87840221163639	t.test
PG	PG(16:0/18:1)	41034.7763	91330.7858	42735.10185	97331.49205	4253.27709411575	16357.1653995215	[39464.7364,43454.978975]	[85076.11705,100585.807675]	0.027172273517406	0.084074211000915	2.22569230382279	1.1542541576249	t.test
PG	PG(16:0/18:2)	7679.95535	11405.8408833333	8553.51815	11821.66435	2262.07639876064	1655.7408379422	[6832.43615,8964.25595]	[10701.744175,12317.849325]	0.0887917985862724	0.146927374301676	1.48514416601827	0.570602983217562	t.test
PG	PG(16:0/20:2)	531.045633333333	1577.65603333333	487.4475	1214.52495	199.097236216637	795.683145911672	[422.40395,617.88825]	[1121.4237,1852.322825]	0.143450584582288	0.199616421931967	2.97084833073667	1.57087495385073	t.test
PG	PG(16:1/18:0)	1494.31783333333	5262.19128333333	1541.286	3699.09055	390.128159600958	2732.5344323367	[1312.058925,1700.060825]	[3684.584025,6058.248175]	0.1	0.146927374301676	2.40000269255673	1.26303602439049	wilcox.test
PG	PG(16:1/18:1)	2084.20035	2816.44835	2019.5462	2507.0387	310.600082488708	747.849814879898	[1915.28105,2220.792575]	[2389.9976,3088.194275]	0.226196663806397	0.290193768688208	1.35133282652025	0.434383047005568	t.test
PG	PG(16:1/18:2)	1308.95903333333	4663.78706666667	1301.30725	5714.05735	320.183706010941	1952.04908571788	[1146.988525,1467.10365]	[4062.75825,5789.951025]	0.0930497942515909	0.146927374301676	3.56297404876766	1.83308197551428	t.test
PG	PG(18:0/18:0)	5298.56883333333	23216.6426333333	3949.97415	19886.78515	2457.51291430159	6847.57635987061	[3880.29355,6042.546775]	[19278.80635,25489.550175]	0.0335825191169712	0.0949699196533703	4.38168180193815	2.13148471950978	t.test
PG	PG(18:0/18:1)	59207.3054	259980.2767	62340.59545	283795.5517	6908.20790375659	41453.2509250485	[56814.14375,63167.112075]	[247954.96505,283913.22585]	0.1	0.146927374301676	4.55233944513117	2.18660813619219	wilcox.test
PG	PG(18:0/18:2)	4935.01663333333	14346.5634666667	4651.3424	15300.60905	1070.98385381753	4740.32569497745	[4342.8848,5385.31135]	[12251.192075,16918.95765]	0.0686550553654894	0.146927374301676	2.90709526078666	1.53957834702034	t.test
PG	PG(18:1/18:1)	29496.28615	37305.6259666667	18447.9593	39387.90965	20773.2275200243	5450.22776954139	[17514.960475,35953.4484]	[35254.570275,40397.8235]	0.586274268532413	0.667489751619155	1.26475671469124	0.338859898545093	t.test
PG	PG(18:1/18:2)	2231.61721666667	4985.27728333333	1671.5183	5309.2502	1039.11870554661	668.087154585265	[1632.113275,2551.0717]	[4763.111475,5369.42955]	0.0243454077041409	0.0830989457628332	2.23393028432527	1.1595841634275	t.test
PG	PG(18:2/18:2)	2853.40266666667	4863.33238333333	2790.64675	3569.565	512.079744203118	2424.53282134822	[2583.119925,3092.30745]	[3464.834275,5614.9468]	0.285697088281866	0.354426104802503	1.70439750412607	0.769261843986444	t.test
PI	PI(14:0/18:0)	2961.9654	6821.7766	3115.7834	5878.1486	593.02876116546	1901.3603764192	[2711.483,3289.3568]	[5727.4778,7444.2614]	0.0612732590483699	0.146927374301676	2.30312501287152	1.20359272227053	t.test
PI	PI(14:0/18:1)	1885.5278	4702.8626	1296.587	4207.4138	1086.61275114307	2009.52257726922	[1258.556,2218.0292]	[3597.41,5560.5908]	0.120035603724011	0.173458042744037	2.49418894804945	1.31857076111323	t.test
PI	PI(16:0/16:0)	4836.2462	4849.2186	4314.7826	4986.6902	1337.37448138723	1886.91776101455	[4076.4704,5335.2902]	[3942.0074,5825.1656]	0.992762147017833	1	1.00268232829007	0.00386460097187195	t.test
PI	PI(16:0/16:1)	5494.0502	10849.5738	5527.331	10248.8114	2770.94870014187	1619.98667304089	[4116.971,6887.7698]	[9932.2994,11466.467]	0.0577765291906922	0.146874143585033	1.97478606948295	0.981696373181948	t.test
PI	PI(16:0/18:0)	25933.9858	49309.3854	26678.4302	51278.981	3951.02944631949	3493.2467161869	[24171.0596,28069.1342]	[48277.5392,51326.0294]	0.1	0.146927374301676	1.92211388059857	0.942693814835737	wilcox.test
PI	PI(16:0/18:1)	79714.1458	169466.5694	86779.0022	175960.4246	12586.3483517901	17768.6515817681	[75980.7686,86979.9512]	[162662.4392,179517.6272]	0.1	0.146927374301676	2.02768434919847	1.0198330846443	wilcox.test
PI	PI(16:0/18:2)	18006.3122	32032.7694	18763.8998	31417.1054	4240.06803062821	5444.30546508325	[16101.209,20290.2092]	[29169.7862,34587.9206]	0.0268810972133884	0.084074211000915	1.77897445319203	0.831045793057124	t.test
PI	PI(16:0/20:3)	34228.1822	46970.1506	36545.4566	47258.2538	8608.76644494372	2434.68944626971	[30621.7052,38993.2964]	[45831.2408,48253.112]	0.11525275980303	0.167466717282856	1.37226541349894	0.456559543978965	t.test
PI	PI(16:0/20:4)	32992.4498	51648.4102	33082.3634	50593.0706	2649.35375300532	3431.61793271759	[31690.8236,34339.0328]	[49730.7392,53038.4114]	0.00220385179346413	0.020349192959571	1.56546150749921	0.646588035066979	t.test
PI	PI(16:1/18:0)	23011.6202	45939.7898	25620.677	45046.4918	6117.16965603339	5740.68176951008	[20821.5974,26506.1714]	[42872.3072,48560.6234]	0.00916756436668002	0.0425584347134852	1.99637354522303	0.99738169132611	t.test
PI	PI(16:1/18:1)	17286.8606	31541.6634	16511.6666	33840.581	2203.13407672975	4850.65756907273	[16043.8832,18142.241]	[29904.7694,34328.0162]	0.0221405970799711	0.0776396937604321	1.82460332907411	0.867582854469479	t.test
PI	PI(18:0/18:0)	63218.8166	98707.6406	64893.8858	97829.8322	5397.75270569283	7083.3248939253	[61038.0002,66237.1676]	[94966.982,102009.395]	0.00295593669526639	0.0228650397310312	1.56136488957941	0.642807733260371	t.test
PI	PI(18:0/18:1)	550963.5258	873286.0158	579307.2818	873430.5182	52163.4544781418	38724.4626074361	[535035.884,581063.0456]	[853960.0112,892684.2716]	0.00143137480385421	0.0194312707109456	1.58501602176294	0.664497423583054	t.test
PI	PI(18:0/18:2)	248465.6322	399362.0198	266430.8522	408795.6482	42028.1543000831	31687.402186033	[233435.7698,272478.1046]	[386412.3698,417028.484]	0.00925790358693032	0.0425584347134852	1.60731291593091	0.684650824044062	t.test
PI	PI(18:0/18:3)	7476.2094	19086.0426	7619.5778	17666.8262	2872.91801836588	6261.1164660133	[6076.9346,8947.1684]	[15661.5908,21800.8862]	0.0667546094200535	0.146927374301676	2.55290369475205	1.35213911482131	t.test
PI	PI(18:0/20:2)	435559.325	646167.4066	467418.1646	673946.0078	69162.4449394671	51995.9126598087	[411813.6086,475234.4612]	[630064.0802,676160.0336]	0.0158063595031133	0.0629859477169514	1.48353477818435	0.56903874800185	t.test
PI	PI(18:0/20:3)	1233384.80366667	2046839.25833333	1292753.991	2014278.165	183693.391898963	179771.977156776	[1160051.513,1336402.688]	[1949925.685,2127472.285]	0.00539963450857884	0.0315578639056941	1.65953014197061	0.730774833258697	t.test
PI	PI(18:0/20:4)	1399855.96433333	2317641.625	1485672.33	2357667.275	156175.266612271	97921.0033377287	[1352630.7695,1489989.342]	[2281857.8,2373438.275]	0.00208880729961112	0.0203465303628787	1.65562863898198	0.727379109563857	t.test
PI	PI(18:0/20:5)	67084.3706	108434.317	67849.1234	110007.4634	3966.72018365688	6246.30748738474	[65320.0388,69231.0788]	[105779.6426,111875.5646]	0.00138687560967165	0.0194312707109456	1.61638718572102	0.692772819384557	t.test
PI	PI(18:0/22:4)	104373.6506	213248.397	103662.1706	204750.215	14418.6002009442	16797.6635351208	[96993.0662,111398.495]	[203574.0638,218673.6392]	0.00115130279790831	0.0194312707109456	2.04312482867204	1.03077735101413	t.test
PI	PI(18:1/18:1)	434271.773	748598.5382	463952.3078	779058.2906	52403.4585721897	79625.5316940339	[418858.697,464525.1164]	[718648.9388,793778.0138]	0.1	0.146927374301676	1.67917753075567	0.747754767023645	wilcox.test
PI	PI(18:1/18:2)	56294.103	94764.059	55610.3906	93364.8542	10341.4343964448	3156.07592740598	[50960.9402,61285.4096]	[92957.1644,95871.3512]	0.0165379193853506	0.0649175044529433	1.68337452681323	0.751356191441498	t.test
PI	PI(18:1/20:3)	122691.189	221512.779	119253.4694	223017.9638	14406.9593685068	14746.8133501658	[114783.7622,128879.756]	[214544.531,229233.6194]	0.00115207842077416	0.0194312707109456	1.80544977031725	0.852358283414635	t.test
PI	PI(18:2/18:2)	4588.3006	6265.9318	4240.3754	5787.4706	1126.35937973839	951.050986600151	[3958.6646,5043.974]	[5718.2966,6574.3364]	0.122003569841825	0.175338463761749	1.36563236506344	0.44956915530841	t.test
PI	PI(18:2/20:1)	4935.0778	9150.699	5137.6886	8609.6942	478.800077392977	942.939084832694	[4762.9856,5208.4754]	[8606.2964,9424.5992]	0.1	0.146927374301676	1.67579136656901	0.744842546917842	wilcox.test
PC	PC(16:0/16:0)	2093090.706	4048472.70633333	2092485.053	4185317.424	10623.1740579082	314399.124949444	[2087634.184,2098244.4015]	[3937080.012,4228287.7595]	0.1	0.146927374301676	2.00016598350344	1.00011972682054	wilcox.test
PC	PC(16:0/16:1)	900708.884966667	2122225.80333333	842539.0019	2156158.244	103602.537235352	119928.860929947	[840901.40495,931431.42345]	[2072572.4925,2188845.3345]	0.1	0.146927374301676	2.5591198023328	1.35564768711387	wilcox.test
PC	PC(16:0/18:0)	148130.7055	260209.781933333	113890.945	255658.907	60301.2908917718	37314.2566954901	[113317.31425,165824.2165]	[240519.2945,277624.8319]	0.1	0.146927374301676	2.24476938882191	1.16656724064924	wilcox.test
PC	PC(16:0/18:1)	182962.933966667	279673.412666667	188869.5569	267911.9366	49323.4406057776	42921.5391454119	[159910.85325,208968.32615]	[255885.32625,297580.76105]	0.0636732987077398	0.146927374301676	1.52857962322368	0.612191703705465	t.test
PC	PC(16:0/18:2)	82694.1826766667	128582.2067	86853.81563	121941.5705	19494.6359352755	20528.1045054373	[74154.634765,93313.547065]	[117069.0083,136775.087]	0.048586264285422	0.129072601081475	1.55491235946735	0.63683326709219	t.test
PC	PC(16:0/20:0)	43434.0711266667	52329.8649	48625.4235	57665.8725	15171.6077191367	9779.04736630085	[37486.823365,51976.995075]	[49354.71855,57973.01505]	0.448995609028931	0.527168951672361	1.20481141975825	0.268807349716198	t.test
PC	PC(16:0/20:1)	39727.3829766667	74198.0620766667	37987.96095	80031.0153	3596.26052861561	37615.186456658	[37659.74625,40925.30869]	[57019.074565,94293.5262]	0.7	0.760482408200367	2.10674680342378	1.07501693617958	wilcox.test
PC	PC(16:0/20:3)	50825.4529266667	73219.8980766667	40864.27395	80868.04793	21503.9660686888	19058.5029394102	[38486.278275,58184.03809]	[66196.669915,84067.201165]	0.249332444509002	0.315261696662824	1.44061476800436	0.526684598807549	t.test
PC	PC(16:0/20:5)	56180.75893	126530.273593333	49032.92483	137318.5995	14664.9772550692	26401.8676123691	[47746.565855,61041.034955]	[116880.61834,141574.0918]	0.0253238978479695	0.0830989457628332	2.252199436305	1.1713345863118	t.test
PC	PC(16:0/22:5)	84069.5602433333	240992.170333333	78685.34213	258802.4532	23540.5555358969	61189.8204446224	[71186.441515,94260.569915]	[215837.7761,275051.706]	0.0339808178222446	0.0950739902898972	2.86658059868279	1.51933084337815	t.test
PC	PC(16:1/16:1)	558788.1348	997627.3651	464421.0518	1012365.241	165411.391823758	32036.1939265939	[463290.0556,607102.6725]	[986619.88065,1016003.7875]	0.1	0.146927374301676	2.17984356453326	1.12422460437371	wilcox.test
PC	PC(16:1/18:0)	43831.82865	102776.000733333	46962.9231	103490.3135	6556.55463647522	3249.46344567439	[41629.82445,47599.380075]	[101359.56085,104549.597]	0.000906345235753448	0.0194312707109456	2.34478012665194	1.22945264552913	t.test
PC	PC(16:1/18:1)	59452.63	141212.252733333	52467.6498	143709.1724	30617.9878474364	26093.355576303	[42699.147375,72713.622525]	[128834.6823,154838.283]	0.0254611401105743	0.0830989457628332	2.37520615544398	1.2480527372453	t.test
PC	PC(18:0/18:0)	36588.0938033333	91927.39101	38125.9587	81219.7116	10649.0947375863	29371.8672160267	[31689.81814,42255.301915]	[75315.660565,103185.28175]	0.0686799464858902	0.146927374301676	2.51249467939281	1.32912054115854	t.test
PC	PC(18:0/18:1)	224915.9764	424338.617966667	195578.8373	420835.6509	54587.5645814339	14911.5507963503	[193424.3873,241738.99595]	[416163.0258,430762.7266]	0.018311627213023	0.0687993993860722	1.88665396188666	0.91582983722037	t.test
PC	PC(18:0/18:2)	64658.468	242076.1681	60655.63455	274318.5797	17102.8540838793	93262.253195531	[55283.832675,72031.6866]	[205644.72665,294628.81535]	0.0765483660279329	0.146927374301676	3.74392056582596	1.90454982581216	t.test
PC	PC(18:1/18:1)	429527.002266667	557492.564166667	449038.0276	573786.1134	51616.806723879	44195.4556466779	[410018.3656,458791.1516]	[540624.7929,582507.11005]	0.0321098417757213	0.0932840097888488	1.2979220426765	0.37620373308932	t.test
PC	PC(18:1/18:2)	101953.914933333	236393.806233333	113169.5254	256354.962	19481.425613199	73800.1185880965	[96314.129,113201.5061]	[205510.6311,277257.55925]	0.1	0.146927374301676	2.26522962868235	1.17965730518074	wilcox.test
PC	PC(18:1/20:0)	74928.9298533333	130733.505366667	82428.80603	126491.7005	16299.1751616349	15263.1114678525	[69329.325265,84278.47253]	[122265.8298,137080.2785]	0.0124803848357758	0.0538008391615688	1.74476674927249	0.803034181328816	t.test
PC	PC(18:1/20:1)	77762.4718433333	77286.2554366667	65382.92663	71324.13773	33723.8072419341	24347.3031073351	[58680.439765,90654.731315]	[63898.971905,87692.480115]	0.985217432068836	1	0.993876012485481	-0.00886221023199281	t.test
PC	PC(18:1/20:2)	44238.62048	91719.6257666667	36696.13883	105395.1082	18536.0758129546	23886.2335826638	[33679.48673,51026.513405]	[84766.80365,105510.1891]	0.2	0.261691542288557	2.87210348446352	1.52210773169322	wilcox.test
PC	PC(18:1/22:0)	31358.4875533333	42222.5880533333	32311.64168	43374.66233	3876.96782605678	9078.6774698337	[29702.73923,33490.81294]	[37998.76309,47022.450155]	0.162614926071504	0.222748570608362	1.34644848484873	0.429159033348676	t.test
PC	PC(18:2/18:2)	33154.2320533333	42935.6828533333	32616.51383	44805.22718	3780.32624357494	12532.6073716298	[31144.035265,34895.56973]	[37189.276805,49616.861065]	0.3076632080278	0.378109456594913	1.29502872466674	0.372984098278358	t.test
PE	PE(14:0/22:5)	26839.0401233333	77075.6388766667	16134.052	92750.19875	18792.6928162101	33445.4768912585	[15989.39531,32336.190875]	[65710.86419,96277.6935]	0.2	0.261691542288557	5.74872318187644	2.52324156236575	wilcox.test
PE	PE(16:0/16:0)	6855.65083333333	24891.5485866667	6854.900625	24339.59188	2038.82666601773	9178.85342142997	[5836.05,7874.8765625]	[20170.360255,29336.758565]	0.0702277194206978	0.146927374301676	3.63080751803166	1.86029044979061	t.test
PE	PE(16:0/16:1)	13196.6711266667	43359.2023366667	13216.75613	41711.18313	81.1614455164253	2976.19059800398	[13162.054565,13241.33019]	[41641.37069,44253.02438]	0.1	0.146927374301676	3.1559319639198	1.65806610383885	wilcox.test
PE	PE(16:0/18:0)	30414.2248366667	72551.94113	32887.46238	78901.75213	6422.15727722541	17293.004207074	[28005.30669,34059.761755]	[65941.712505,82337.075255]	0.0388423280543472	0.106411794565555	2.38546080064921	1.25426797926976	t.test
PE	PE(16:0/18:1)	45229.0486666667	110540.488066667	43807.38925	118229.3554	9010.14408112382	24332.3241614793	[40410.819125,49336.4485]	[100760.9637,124164.4461]	0.0311900794603657	0.0932158056599565	2.4440153247825	1.28925333135893	t.test
PE	PE(16:0/18:2)	8122.95096	21753.237	6278.292125	16492.70737	4295.03558462585	10328.1815240082	[5668.3435,9655.2290025]	[15803.548125,25072.66106]	0.136355938849416	0.191773325761478	2.67799683971008	1.42115425814644	t.test
PE	PE(16:0/20:2)	12355.960585	23742.6990433333	12285.5905	23164.90375	2641.49385010389	1904.31854602593	[11017.9726875,13658.76344]	[22679.549565,24516.950875]	0.00507388271973158	0.0315578639056941	1.92155833453829	0.94227677430425	t.test
PE	PE(16:0/20:3)	5590.322375	12882.86521	5453.47625	12900.71475	1184.07807690297	1615.42877179676	[4967.0446875,6145.177]	[12079.65019,13695.005]	0.004307050834112	0.0290449838300374	2.30449415003549	1.20445010539402	t.test
PE	PE(16:0/20:4)	4635.21616666667	12789.0675016667	3962.70775	14417.95938	2328.79168888153	7879.85958215817	[3339.6949375,5594.4831875]	[9320.0093775,17072.571565]	0.208960826055571	0.271449686458438	2.75910918537888	1.46420254914781	t.test
PE	PE(16:0/20:5)	4356.39433333333	9068.11487666667	3421.2675	9435.923875	1695.23619743121	2054.25324411106	[3377.9685625,4867.2566875]	[8145.3635,10174.7707525]	0.1	0.146927374301676	2.75801990782656	1.46363287049185	wilcox.test
PE	PE(16:0/22:4)	5780.30491666667	7706.43854166667	6478.42875	8216.052625	1317.07245004125	2818.18272951897	[5369.7830625,6539.8886875]	[6442.1368125,9225.5473125]	0.366244740143523	0.441845718613516	1.33322353280123	0.414918687874332	t.test
PE	PE(16:0/22:5)	18787.1938366667	41288.6939633333	17906.64588	43944.26788	3199.04155514792	8732.09385921328	[17013.645815,20120.46788]	[37740.68738,46164.487505]	0.0344285617880391	0.0953127552658346	2.19770415540989	1.13599719054121	t.test
PE	PE(16:0/22:6)	5163.78208333333	13474.5591266667	5010.772625	13703.03088	1638.31955092393	4955.73599387555	[4309.05375,5942.0056875]	[11055.784815,16007.569315]	0.0888558687491215	0.146927374301676	2.60943605078868	1.38373804639586	t.test
PE	PE(16:1/16:1)	1702.87820833333	3783.39116666667	1431.1105	3673.045	634.400125626002	701.710929573148	[1340.3729375,1929.499625]	[3408.2179375,4103.3913125]	0.0193038974130408	0.0709490772306007	2.22176262997082	1.15170468942868	t.test
PE	PE(16:1/18:0)	78554.2718766667	159195.355666667	82108.11925	153986.4388	6922.12661591257	49209.8806783825	[76342.594065,82542.873375]	[133391.78595,182394.46695]	0.1	0.146927374301676	1.87541061963857	0.907206507106593	wilcox.test
PE	PE(16:1/18:1)	31250.28192	63015.0371266667	32416.21888	63576.2325	2440.68306091123	8969.8829376965	[30430.75569,32652.77663]	[58676.982625,67633.689315]	0.0196417492372952	0.0709490772306007	2.0164629966534	1.01182693163793	t.test
PE	PE(16:1/18:2)	2729.25095833333	5223.14333333333	2700.692125	5205.418375	868.41751679626	280.942608150789	[2288.078625,3156.143875]	[5078.450625,5358.9735625]	0.0286608252210943	0.0868511722453578	1.91376440388719	0.936413236164471	t.test
PE	PE(18:0/18:0)	18250.81221	44191.0214166667	17199.81313	45052.93875	2558.21328804102	2483.4164725855	[16792.65394,19183.47094]	[43222.20969,45590.79181]	0.000229437218041264	0.0100569980574754	2.42131807111869	1.27579260824408	t.test
PE	PE(18:0/18:1)	333198.714433333	609941.554166667	331583.693	613964.5125	54066.0636995141	29098.5222793605	[305770.97425,359818.9439]	[596502.69395,625391.89355]	0.00403295639417588	0.028666690045088	1.83056394801518	0.872288172917478	t.test
PE	PE(18:0/18:2)	90201.80442	185506.369833333	90309.31063	195758.9439	845.561266873563	18711.2775975226	[89808.471005,90648.89094]	[179834.29245,196304.73425]	0.1	0.146927374301676	2.16764963140988	1.11613158516202	wilcox.test
PE	PE(18:0/18:3)	14113.52375	21813.02292	13613.66725	21524.99763	1167.48877013967	2443.51211070037	[13446.4255,14530.69375]	[20525.64294,22956.390255]	0.0178234179698817	0.067935636609839	1.54554052597956	0.628111483936154	t.test
PE	PE(18:0/20:2)	8036.69379166667	15570.0968366667	7855.442375	16674.08988	800.433214802658	1931.3809322506	[7598.9353125,8383.8265625]	[15007.02838,16685.161815]	0.1	0.146927374301676	2.12261628104681	1.08584358958252	wilcox.test
PE	PE(18:0/20:3)	14889.4590866667	36231.6300433333	14148.05013	35205.60775	1362.98872515368	3366.0337179055	[14102.967755,15305.24594]	[34351.80675,37598.44219]	0.00344009358773265	0.0258498461021053	2.4333744988613	1.28295836962795	t.test
PE	PE(18:0/20:4)	15846.1821666667	34605.1902933333	16137.419	36120.01963	1708.36352911896	3233.092556003	[15074.170125,16763.812625]	[33506.41188,36461.383375]	0.00286783302963969	0.0228557602059163	2.18381878545656	1.12685314555723	t.test
PE	PE(18:0/20:5)	15791.6070866667	25907.2217933333	15018.5935	27952.8265	2078.27728212544	3941.81731034011	[14614.60144,16582.10594]	[24657.97325,28179.27269]	0.0287302356857267	0.0868511722453578	1.6405690472889	0.714196314420184	t.test
PE	PE(18:0/22:4)	4782.31116666667	10440.017335	4716.61675	9683.92325	1381.8123435135	1495.31414037414	[4075.56725,5456.207875]	[9578.8320625,10923.155565]	0.00869972814765068	0.0416005182333114	2.18304852427175	1.12634419855966	t.test
PE	PE(18:0/22:5)	10314.89775	17235.6774166667	8898.308875	14470.71825	2593.5059063373	5050.21609043401	[8818.25,11103.2510625]	[14321.21175,18767.6635]	0.125610584542454	0.178570722890083	1.67094990511822	0.740668482219657	t.test
PE	PE(18:0/22:6)	6801.49879166667	12897.7561683333	6491.94225	14654.43588	956.364463785776	3087.69806732691	[6265.09875,7183.1205625]	[11993.4756275,14680.376565]	0.1	0.146927374301676	2.2573269008978	1.17461536144208	wilcox.test
PE	PE(18:1/18:1)	270260.940166667	545895.666433333	272933.1254	570103.0715	14453.5719678375	42351.8300372111	[263795.4335,278062.53945]	[533547.9344,570347.101]	0.1	0.146927374301676	2.08880131594316	1.0626752716604	wilcox.test
PE	PE(18:1/18:2)	42274.2662133333	81309.1392533333	41113.73888	78734.34625	6925.02260396053	7147.01562743858	[38558.28338,45409.98538]	[77270.309815,84060.57219]	0.00246027629597792	0.0215684221947398	1.92337198339562	0.943637809324438	t.test
PE	PE(18:1/18:3)	5394.17783333333	7956.43016666667	3960.713875	7903.860875	3249.62686944331	398.209953631096	[3534.232625,6537.3910625]	[7745.488375,8141.0873125]	0.7	0.760482408200367	1.99556472000897	0.996797068987927	wilcox.test
PE	PE(18:1/20:3)	10924.5712083333	17995.7868766667	11748.23225	17615.86675	2237.88159963709	3697.8015773725	[10069.9086875,12191.06425]	[16059.23944,19742.37425]	0.0592057839876265	0.146897369705149	1.64727626681946	0.720082531595103	t.test
PE	PE(18:1/20:4)	5915.26225	25271.9838366667	5958.341	29756.31975	747.234279832512	9978.06341505574	[5552.88075,6299.183125]	[21797.42319,30988.71244]	0.1	0.146927374301676	4.99406122442472	2.32021350801672	wilcox.test
PE	PE(18:1/20:5)	3356.0335	5788.15529166667	3063.073625	5838.801125	1117.45101198869	1070.68824810762	[2738.6594375,3826.927625]	[5265.922,6335.7115]	0.0529825144729933	0.137596823625779	1.72470128551061	0.786346511902129	t.test
PE	PE(18:2/18:2)	8181.86154166667	17312.0627133333	6516.782	16636.10063	3533.48079375058	4003.20260192974	[6152.6658125,9378.5175]	[15162.987755,19123.15663]	0.0422875001855371	0.113485842334656	2.11590756274358	1.08127660208124	t.test
PE	PE(18:2/20:2)	4016.721125	9215.278125	4555.40375	8275.5325	1295.78768752073	2161.99617173498	[3546.943375,4755.8401875]	[7978.8570625,9981.826375]	0.0325446801810459	0.0932840097888488	2.29422900874155	1.19800940760724	t.test
PE	PE(18:2/20:3)	2739.536125	4792.14295833333	3178.044	4622.140875	950.859430262048	1013.00213595722	[2413.2970625,3285.029125]	[4248.51925,5250.765625]	0.0629544652951202	0.146927374301676	1.74925342819976	0.806739319059812	t.test
