# Supplementary material for: Mammary adipocytes protect triple-negative breast cancer cells from ferroptosis
Source: J Hematol Oncol. 2022 Jun 3;15:72. doi: 10.1186/s13045-022-01297-1 (PMC9164506; doi:10.1186/s13045-022-01297-1)
Supplement: Supplementary file 8 — Additional file 8 Table S2. Pathway enrichments of elevated metabolites. [file 13045_2022_1297_MOESM8_ESM.csv]

	Total_In_Pathway	Expected	Hits	Raw P	'-ln(p)	Holm P	FDR	Impact	Enriched_Compounds	KEGGLink
Glycerophospholipid metabolism	39	0.24304	7	9.7864e-10	20.745	7.8291e-08	7.8291e-08	0.27398	PE(16:0 PC(16:0 LPC(16:0) DAG(20:0 PG(14:0 LPE(16:0) PI(16:0 PE(16:0 PC(16:0 LPC(16:0) DAG(20:0 PG(14:0 LPE(16:0) PI(16:0 PE(16:0 PC(16:0 LPC(16:0) DAG(20:0 PG(14:0 LPE(16:0) PI(16:0 PE(16:0 PC(16:0 LPC(16:0) DAG(20:0 PG(14:0 LPE(16:0) PI(16:0 PE(16:0 PC(16:0 LPC(16:0) DAG(20:0 PG(14:0 LPE(16:0) PI(16:0 PE(16:0 PC(16:0 LPC(16:0) DAG(20:0 PG(14:0 LPE(16:0) PI(16:0 PE(16:0 PC(16:0 LPC(16:0) DAG(20:…	http://www.genome.jp/kegg-bin/show_pathway?hsa00564/C00350%09red/C00157%09red/C04230%09red/C00641%09red/C00344%09red/C04438%09red/C01194%09red/C00350%09red/C00157%09red/C04230%09red/C00641%09red/C00344%09red/C04438%09red/C01194%09red/C00350%09red/C00157%09red/C04230%09red/C00641%09red/C00344%09red/C04438%09red/C01194%09red/C00350%09red/C00157%09red/C04230%09red/C00641%09red/C00344%09red/C04438%09…
Ether lipid metabolism	23	0.14333	3	0.00032203	8.0409	0.02544	0.012881	0.10345	PC(18:0e LPC(O-16:0) PC(16:0p PC(18:0e LPC(O-16:0) PC(16:0p PC(18:0e LPC(O-16:0) PC(16:0p PC(18:0e LPC(O-16:0) PC(16:0p	http://www.genome.jp/kegg-bin/show_pathway?hsa00565/C05212%09red/C04317%09red/C00958%09red/C05212%09DeepSkyBlue/C04317%09red/C00958%09DeepSkyBlue/C05212%09red/C04317%09red/C00958%09red/C05212%09red/C04317%09DeepSkyBlue/C00958%09red
Glycerolipid metabolism	32	0.19942	3	0.0008719	7.0448	0.068008	0.023251	0.31112	DAG(20:0 TAG(48:1) MAG(18:1) DAG(20:0 TAG(48:1) MAG(18:1) DAG(20:0 TAG(48:1) MAG(18:1) DAG(20:0 TAG(48:1) MAG(18:1)	http://www.genome.jp/kegg-bin/show_pathway?hsa00561/C00641%09red/C00422%09red/C01885%09red/C00641%09red/C00422%09red/C01885%09red/C00641%09red/C00422%09red/C01885%09red/C00641%09red/C00422%09red/C01885%09red
Glycosylphosphatidylinositol(GPI)-anchor biosynthesis	14	0.087246	2	0.00316	5.7572	0.24332	0.0632	0.1875	PI(16:0 PE(16:0 PI(16:0 PE(16:0 PI(16:0 PE(16:0 PI(16:0 PE(16:0 PI(16:0 PE(16:0 PI(16:0 PE(16:0 PI(16:0 PE(16:0 PI(16:0 PE(16:0 PI(16:0 PE(16:0 PI(16:0 PE(16:0 PI(16:0 PE(16:0 PI(16:0 PE(16:0 PI(16:0 PE(16:0 PI(16:0 PE(16:0 PI(16:0 PE(16:0 PI(16:0 PE(16:0	http://www.genome.jp/kegg-bin/show_pathway?hsa00563/C01194%09red/C00350%09red/C01194%09red/C00350%09red/C01194%09red/C00350%09red/C01194%09red/C00350%09red/C01194%09red/C00350%09red/C01194%09red/C00350%09red/C01194%09red/C00350%09red/C01194%09red/C00350%09red/C01194%09red/C00350%09red/C01194%09red/C00350%09red/C01194%09red/C00350%09red/C01194%09red/C00350%09red/C01194%09red/C00350%09red/C01194%09…
Sphingolipid metabolism	25	0.1558	2	0.010013	4.6039	0.76099	0.16021	0.225	Cer(d18:1 SM(d18:1 Cer(d18:1 SM(d18:1 Cer(d18:1 SM(d18:1 Cer(d18:1 SM(d18:1 Cer(d18:1 SM(d18:1 Cer(d18:1 SM(d18:1 Cer(d18:1 SM(d18:1 Cer(d18:1	http://www.genome.jp/kegg-bin/show_pathway?hsa00600/C00195%09red/C00550%09red/C00195%09DeepSkyBlue/C00550%09DeepSkyBlue/C00195%09DeepSkyBlue/C00550%09DeepSkyBlue/C00195%09DeepSkyBlue/C00550%09DeepSkyBlue/C00195%09red/C00550%09red/C00195%09red/C00550%09red/C00195%09red/C00550%09red/C00195%09red
Inositol phosphate metabolism	39	0.24304	2	0.023519	3.75	1	0.31358	0.06122	PI(16:0 DAG(20:0 PI(16:0 DAG(20:0 PI(16:0 DAG(20:0 PI(16:0 DAG(20:0 PI(16:0 DAG(20:0 PI(16:0 DAG(20:0 PI(16:0 DAG(20:0 PI(16:0	http://www.genome.jp/kegg-bin/show_pathway?hsa00562/C01194%09red/C00641%09red/C01194%09red/C00641%09red/C01194%09red/C00641%09red/C01194%09red/C00641%09red/C01194%09red/C00641%09red/C01194%09red/C00641%09red/C01194%09red/C00641%09red/C01194%09red
Linoleic acid metabolism	15	0.093477	1	0.089758	2.4106	1	1	0.07692	PC(16:0 PC(16:0 PC(16:0 PC(16:0 PC(16:0 PC(16:0 PC(16:0 PC(16:0	http://www.genome.jp/kegg-bin/show_pathway?hsa00591/C00157%09red/C00157%09red/C00157%09red/C00157%09red/C00157%09red/C00157%09red/C00157%09red/C00157%09red
alpha-Linolenic acid metabolism	29	0.18072	1	0.16669	1.7916	1	1	0.04167	PC(16:0 PC(16:0 PC(16:0 PC(16:0 PC(16:0 PC(16:0 PC(16:0 PC(16:0	http://www.genome.jp/kegg-bin/show_pathway?hsa00592/C00157%09red/C00157%09red/C00157%09red/C00157%09red/C00157%09red/C00157%09red/C00157%09red/C00157%09red
Arachidonic acid metabolism	62	0.38637	1	0.3247	1.1249	1	1	0	PC(16:0 PC(16:0 PC(16:0 PC(16:0 PC(16:0 PC(16:0 PC(16:0 PC(16:0	http://www.genome.jp/kegg-bin/show_pathway?hsa00590/C00157%09red/C00157%09red/C00157%09red/C00157%09red/C00157%09red/C00157%09red/C00157%09red/C00157%09red
